# Supplementary material for: Assessment of Salt, Potassium, and Iodine Intake in the Croatian Adult Population Using 24 h Urinary Collection: The EH-UH 2 Study
Source: Nutrients. 2024 Aug 7;16(16):2599. doi: 10.3390/nu16162599 (PMC11356790; doi:10.3390/nu16162599)
Supplement: Supplementary file 1 [file nutrients-16-02599-s001.zip]

Archive with 1 entries (1 files):
- nutrients-3104907-supplementary.pdf
